# Supplementary material for: Inverse Regulation of Cartilage Neogenesis at Physiologically Relevant Calcium Conditions by Human Articular Chondrocytes and Mesenchymal Stromal Cells
Source: Cells. 2023 Jun 18;12(12):1659. doi: 10.3390/cells12121659 (PMC10297224; doi:10.3390/cells12121659)
Supplement: Supplementary file 1 [file cells-12-01659-s001.zip]

Archive with 2 entries (2 files):
- Supplement Table S1_Primer_revised.pdf
- Supplement Table S2_PTHrP protein_revised.pdf
